# Supplementary material for: Thermal and optical behavior dataset of surfaces coated with high reflectance and common materials under different conditions, used in Brazil
Source: Data Brief. 2020 Mar 19;30:105445. doi: 10.1016/j.dib.2020.105445 (PMC7132077; doi:10.1016/j.dib.2020.105445)
Supplement: Supplementary file 5 [file mmc5.xlsx]

## Sheet: Planilha1
		Technical Specifications
		Image sensor	High resolution
		Still capture resolution	2560x1920; 2000x1600; 1280x1024; 1024x960; 1024x768; 800x600; 640x480; 352x288; 320x240; 160x120
		Video capture	2560x2048 (5M); 2000x1600; 1600x1280 (2M); 1280x1024; 1024x960; 1024x768; 800x600; 540x480; 352x288; 320x240; 160x120
		Focus range	Manual de 10 a 500mm
		Frame rate	Max. 3f/s com brilho abaixo de 600lux
		Video format	.AVI
		Photo format	.JPEG; .BMP
		Light source	* LED (ajustable by control wheel)
		Operation system	Windows 2000/XP/Vista/Win 7/Mac
		OSD language	English; German; Spanish; Korean; French; Russian
