# Supplementary material for: Thermal and optical behavior dataset of surfaces coated with high reflectance and common materials under different conditions, used in Brazil
Source: Data Brief. 2020 Mar 19;30:105445. doi: 10.1016/j.dib.2020.105445 (PMC7132077; doi:10.1016/j.dib.2020.105445)
Supplement: Supplementary file 7 [file mmc7.xlsx]

## Sheet: Temperatures_Kelvin and Celsius
	External surface temperatures obtained when changing the infrared camera emissivity
	Parameters		Samples							Parameters		Samples
	Distance from the radition source (cm)	Emissivity (ε)	Average room air temperature (°C)	Maximum external temperatures (°C)						Distance from the radition source (cm)	Emissivity (ε)	Average room air temperature (°C)	Maximum external temperatures
				TC-01	TC-02	TSH-C1	TSH-C2	TSH-R1					TC-01	TC-02	TSH-C1	TSH-C2	TSH-R1
	60	0.75	25	57.5	44.3	37.7	35.9	39.6		60	0.75	25	330.65	317.45	310.85	309.05	312.75
		0.8		55.7	42.1	36.6	35	38.7			0.8		328.85	315.25	309.75	308.15	311.85
		0.85		54.2	40.5	35.8	34.3	37.7			0.85		327.35	313.65	308.95	307.45	310.85
		0.9		52.5	39.9	35	34.5	37.1			0.9		325.65	313.05	308.15	307.65	310.25
		0.95		51.2	39	34.2	33.8	36.6			0.95		324.35	312.15	307.35	306.95	309.75
		0.99		50.3	38.6	34.7	33.3	36			0.99		323.45	311.75	307.85	306.45	309.15
	40	0.75		70.7	51.3	44.2	44.3	51.8		40	0.75		343.85	324.45	317.35	317.45	324.95
		0.8		68.4	49	42.8	42.1	49.9			0.8		341.55	322.15	315.95	315.25	323.05
		0.85		67.3	46.4	42	41	48.3			0.85		340.45	319.55	315.15	314.15	321.45
		0.9		64.4	45.4	40.9	39.8	48			0.9		337.55	318.55	314.05	312.95	321.15
		0.95		62.2	44.2	40.2	38.8	47.4			0.95		335.35	317.35	313.35	311.95	320.55
		0.99		60.6	43.4	39.4	39	47.1			0.99		333.75	316.55	312.55	312.15	320.25
	20	0.75		112.3	69.7	57.5	53.5	71.9		20	0.75		385.45	342.85	330.65	326.65	345.05
		0.8		106.4	67.3	52.6	54.1	69.2			0.8		379.55	340.45	325.75	327.25	342.35
		0.85		99.3	66.6	51.3	52.3	67.9			0.85		372.45	339.75	324.45	325.45	341.05
		0.9		97.8	64	50.5	49.2	65.6			0.9		370.95	337.15	323.65	322.35	338.75
		0.95		93.8	62.2	49.2	49	64.1			0.95		366.95	335.35	322.35	322.15	337.25
		0.99		95.5	59.2	50.3	49.1	63.1			0.99		368.65	332.35	323.45	322.25	336.25
		Temperatures closest to the ones measured by the termistors.									Temperatures closest to the ones measured by the termistors.

## Sheet: Graphs for 20cm from source
	External surface temperature graphs for radiation source at 20cm from the plate (measured with the infrared camera and emissivity set to 0.85).
	Nº	Sample	Maximum temperature (˚C)	Minimum temperature (˚C)	Average temperature (˚C)			Nº	Sample	Maximum temperature (k)	Minimum temperature (k)	Average temperature (˚k)
	1	TC-01	99.3	63.4	87.6			1	TC-01	372.45	336.55	360.75
	2	TC-02	66.9	44.4	59.2			2	TC-02	340.05	317.55	332.35
	3	TSH-C1	51.3	38.9	46.6			3	TSH-C1	324.45	312.05	319.75
	4	TSH-C2	52.3	39	46.9			4	TSH-C2	325.45	312.15	320.05
	5	TSH-R1	67.9	46.2	60.3			5	TSH-R1	341.05	319.35	333.45
