# Supplementary material for: Thermal and optical behavior dataset of surfaces coated with high reflectance and common materials under different conditions, used in Brazil
Source: Data Brief. 2020 Mar 19;30:105445. doi: 10.1016/j.dib.2020.105445 (PMC7132077; doi:10.1016/j.dib.2020.105445)
Supplement: Supplementary file 8 [file mmc8.xlsx]

## Sheet: Maximum average temperatures
	No airflow		Samples
			TC-01									TC-02									TSH-C1									TSH-C2									TSH-R1									Aço 1020
	Maximum temperatures (˚C)	Local/ Distância	60 cm			40cm			20 cm			60cm			40 cm			20cm			60 cm			40cm			20cm			60cm			40cm			20cm			60cm			40cm			20cm			60cm
			R1	R2	R3	R1	R2	R3	R1	R2	R3	R1	R2	R3	R1	R2	R3	R1	R2	R3	R1	R2	R3	R1	R2	R3	R1	R2	R3	R1	R2	R3	R1	R2	R3	R1	R2	R3	R1	R2	R3	R1	R2	R3	R1	R2	R3	R1	R2
		Superfície externa	51.7	42.3	49	66.3	67.2	69.1	102	94.2	111	39.2	38.3	34.19	46.5	47.5	46.3	68.4	69.7	68.4	38.4	39.9	32.79	45.2	44.4	43.2	64.9	65.1	67.4	38.9	34.3	32.25	44.3	43	41.8	62.7	68.8	64.9	40.7	37.07	40.3	49.4	46.1	51.1	69.3	67.6	74.2	46	47
		Superfície interna	51.3	49	48.1	64.6	71.3	66.3	90.2	104	104	38.5	37.52	33	45.1	45.3	43.8	61.4	62.5	60.5	37.07	38.6	31.19	42.8	41.7	39.6	54.7	54.7	54.4	36.4	32.04	29.94	40.6	37.9	37.07	49	49.7	46.3	40	36.85	39.8	46.6	45.2	49.2	63.6	64	68	46	47.1
		Interior do modelo	33.86	28.38	29.52	40.5	39.8	33.86	47.4	41	40.1	30.77	29.73	25.54	34.52	38.3	28.69	40.4	47	30.35	30.35	35.07	24.83	34.19	30.98	27.87	33.22	32.15	30.98	31.19	28.18	25.03	32.47	33	28.18	33.54	40	28.49	31.51	31.51	31.09	32.89	31.93	33.65	37.3	33.86	36.73	33.86	34.19
	Lateral airflow		Samples
			TC-01						TC-02						TSH-C1						TSH-C2						TSH-R1						Chapa de aço
	Maximum temperatures (˚C)	Local/ Distância	60 cm		40cm		20cm		60 cm		40cm		20cm		60 cm		40cm		20cm		60 cm		40cm		20cm		60 cm		40cm		20cm		60 cm		40cm		20cm
			R1	R2	R1	R2	R1	R2	R1	R2	R1	R2	R1	R2	R1	R2	R1	R2	R1	R2	R1	R2	R1	R2	R1	R2	R1	R2	R1	R2	R1	R2	R1	R2	R1	R2	R1	R2
		Superfície externa	43.2	31.83	51.7	56.8	64.8	67.8	29.94	26.65	36.06	32.15	57.9	41.8	35.29	31.09	42.9	34.63	53.5	51.9	31.3	31.3	37.07	39.2	58.3	55.8	34.74	31.51	43.4	36.4	49.9	50.7	44.5	39.8	57.6	56.1	85.3	85.6
		Superfície interna	46.7	33.65	54.7	56.1	72.7	70.6	30.67	26.85	36.06	32.15	53.5	41.5	33.97	29.83	38	31.72	43.9	41.3	29.11	29.11	32.15	33.54	40.6	41.9	34.52	31.4	42.2	35.95	48.5	48.1	43.9	39.7	57.6	55.3	84.3	80.6
		Interior do modelo	29.42	25.94	28.08	32.15	31.4	36.96	25.64	24.13	27.26	26.34	31.19	27.56	31.4	24.73	33.11	24.23	36.4	25.03	26.24	26.24	26.85	27.05	34.3	28.59	30.88	27.26	30.77	28.28	36.62	28.69	31.72	29.31	34.63	34.52	38.2	38.6
	Frontal airflow		Samples
			TC-01						TC-02						TSH-C1						TSH-C2						TSH-R1						Chapa de aço
	Maximum temperatures (˚C)	Local/ Distância	60 cm		40cm		20cm		60 cm		40cm		20cm		60 cm		40cm		20cm		60 cm		40cm		20cm		60 cm		40cm		20cm		60 cm		40cm		20cm
			R1	R2	R1	R2	R1	R2	R1	R2	R1	R2	R1	R2	R1	R2	R1	R2	R1	R2	R1	R2	R1	R2	R1	R2	R1	R2	R1	R2	R1	R2	R1	R2	R1	R2	R1	R2
		Superfície externa	26.04	28.28	42.4	33.43	64.8	53.2	33.11	24.43	31.83	30.35	42.1	39	32.89	25.03	33.11	31.19	43.3	42.4	25.44	28.18	30.67	29.73	41.1	41.5	29	28.38	30.46	33.76	39.3	45.1	43.5	42.1	55.5	55.8	84.6	84.6
		Superfície interna	31.19	30.46	45.4	36.96	69.1	58.6	32.15	24.53	32.15	29.83	41.3	36.96	32.68	24.53	32.57	30.46	40.3	38.3	24.53	27.67	28.18	27.26	33	34.19	29.31	28.59	31.3	33.76	41.2	44.2	43.3	41.8	55.5	54.1	83	83
		Interior do modelo	22.63	25.74	28.59	22.93	29.11	24.83	27.05	22.04	25.64	24.13	26.14	22.44	31.09	21.84	28.8	24.73	33.86	24.83	22.83	25.54	26.04	23.63	28.9	25.03	26.65	25.74	26.04	27.26	25.23	27.97	31.83	30.25	33.76	33.76	36.62	36.28
[truncated: 7 more columns]

## Sheet: temperatures vs combination
	Material		Maximum temperatures (K)	60 cm (no air flow)	40 cm (no air flow)	20 cm (no air flow )	60cm (frontal air flow)	60 cm (lateral air flow)	40cm (frontal air flow)	40 cm (lateral air flow)	20cm (frontal air flow)	20 cm (lateral air flow)		Material		Maximum temperatures (K)	60 cm (no air flow)	40 cm (no air flow)	20 cm (no air flow )	60cm (frontal air flow)	60 cm (lateral air flow)	40cm (frontal air flow)	40 cm (lateral air flow)	20cm (frontal air flow)	20 cm (lateral air flow)
	Common black paint		External surface	47.6667	67.5333	102.4	27.16	37.515	37.915	54.25	59	66.3		Common black paint		External surface	320.817	340.683	375.55	300.31	310.665	311.065	327.4	332.15	339.45
			Internal surface	49.4667	67.4	99.4	30.825	40.175	41.18	55.4	63.85	71.65				Internal surface	322.617	340.55	372.55	303.975	313.325	314.33	328.55	337	344.8
			Prototype interior	30.5867	38.0533	42.8333	24.185	27.68	25.76	30.115	26.97	34.18				Prototype interior	303.737	311.203	315.983	297.335	300.83	298.91	303.265	300.12	307.33
	Unpainted steel plate		External surface	46.0667	57.9667	85.1667	42.8	42.15	55.65	56.85	84.6	85.45		Unpainted steel plate		External surface	319.217	331.117	358.317	315.95	315.3	328.8	330	357.75	358.6
			Internal surface	45.9667	57.1333	82.2333	28.7	28.2	36.8667	37.9667	55.6667	55.3				Internal surface	319.117	330.283	355.383	301.85	301.35	310.017	311.117	328.817	328.45
			Prototype interior	33.5767	36.9833	39.9333	21.0267	20.6767	22.84	23.3833	24.6333	25.9333				Prototype interior	306.727	310.133	313.083	294.177	293.827	295.99	296.533	297.783	299.083
	"Cool" paints	TSH-C1	External surface	37.03	44.2667	65.8	19.64	22.46	21.7667	26.1767	28.9	35.4667		"Cool" paints	TSH-C1	External surface	310.18	317.417	338.95	292.79	295.61	294.917	299.327	302.05	308.617
			Internal surface	35.62	41.3667	54.6	19.4033	21.6	21.3433	23.5733	26.5333	28.7333				Internal surface	308.77	314.517	327.75	292.553	294.75	294.493	296.723	299.683	301.883
			Prototype interior	30.0833	31.0133	32.1167	17.9767	19.0433	18.1767	19.4467	19.8967	20.81				Prototype interior	303.233	304.163	305.267	291.127	292.193	291.327	292.597	293.047	293.96
		TSH-C2	External surface	35.15	43.0333	65.4667	18.2067	21.2	20.4667	25.7567	27.8667	38.3667			TSH-C2	External surface	308.3	316.183	338.617	291.357	294.35	293.617	298.907	301.017	311.517
			Internal surface	32.7933	38.5233	48.3333	17.7333	19.74	18.8133	22.23	22.73	27.8333				Internal surface	305.943	311.673	321.483	290.883	292.89	291.963	295.38	295.88	300.983
			Prototype interior	28.1333	31.2167	34.01	16.4567	17.8267	16.89	18.3	18.31	21.2967				Prototype interior	301.283	304.367	307.16	289.607	290.977	290.04	291.45	291.46	294.447
		TSH-R1	External surface	39.3567	48.8667	70.3667	19.46	22.4167	21.74	26.9333	28.4667	33.8667			TSH-R1	External surface	312.507	322.017	343.517	292.61	295.567	294.89	300.083	301.617	307.017
			Internal surface	38.8833	47	65.2	19.6333	22.3067	22.02	26.3833	28.8	32.5333				Internal surface	312.033	320.15	338.35	292.783	295.457	295.17	299.533	301.95	305.683
			Prototype interior	31.37	32.8233	35.9633	17.7967	19.7133	18.1	20.0167	18.0667	22.1033				Prototype interior	304.52	305.973	309.113	290.947	292.863	291.25	293.167	291.217	295.253
	Common white paint		External surface	37.23	46.7667	68.8333	28.77	19.1967	21.06	23.07	27.3667	33.5667		Common white paint		External surface	310.38	319.917	341.983	301.92	292.347	294.21	296.22	300.517	306.717
			Internal surface	36.34	44.7333	61.4667	19.2267	19.5067	20.9933	23.07	26.42	32				Internal surface	309.49	317.883	334.617	292.377	292.657	294.143	296.22	299.57	305.15
			Prototype interior	28.68	33.8367	39.25	16.6967	16.9233	16.9233	18.2	16.5267	19.9167				Prototype interior	301.83	306.987	312.4	289.847	290.073	290.073	291.35	289.677	293.067
