# Supplementary material for: Thermal and optical behavior dataset of surfaces coated with high reflectance and common materials under different conditions, used in Brazil
Source: Data Brief. 2020 Mar 19;30:105445. doi: 10.1016/j.dib.2020.105445 (PMC7132077; doi:10.1016/j.dib.2020.105445)
Supplement: Supplementary file 9 [file mmc9.xml]

<?xml version="1.0" encoding="utf-8" standalone="no"?>
<data>
  <datasets>
    <author>alvaro.caldeira@gmail.com</author>
    <type>1</type>
    <dataset>
      <name>Thermal and optical behaviour data of surfaces coated with high reflectance and common materials used in Brazil under different conditions</name>
      <caption />
      <description>This dataset contains raw temperature measurement data of external, internal surfaces and air in the interior of a structure under different conditions. It has also surface thermographic images of different types of coatings and diffuses reflectance data for these materials. It has amplified images of the surfaces.</description>
      <filetype>
        <name />
      </filetype>
      <filesize />
      <source>0</source>
      <sourcename>Original Data</sourcename>
      <access>
        <type>1</type>
        <name>Data available in data repository</name>
        <reponame>Mendeley Data</reponame>
        <PersistentId>http://dx.doi.org/10.17632/gnhjwsf6jf.2</PersistentId>
        <deeplinkurl>http://dx.doi.org/10.17632/gnhjwsf6jf.1</deeplinkurl>
      </access>
    </dataset>
  </datasets>
</data>
