# Supplementary material for: Thermal and optical behavior dataset of surfaces coated with high reflectance and common materials under different conditions, used in Brazil
Source: Data Brief. 2020 Mar 19;30:105445. doi: 10.1016/j.dib.2020.105445 (PMC7132077; doi:10.1016/j.dib.2020.105445)
Supplement: Supplementary file 10 [file mmc10.zip]

Archive with 3 entries (3 files):
- Acrylic box for electronic device protection.jpg
- Complete prototype_3D.jpg
- Internal 3D image of the prototype.bmp
